# Supplementary material for: Dataset for the performance of 15 lumbar movement control tests in nonspecific chronic low back pain
Source: Data Brief. 2022 Mar 16;42:108063. doi: 10.1016/j.dib.2022.108063 (PMC8965140; doi:10.1016/j.dib.2022.108063)
Supplement: Supplementary file 3 [file mmc3.xls]

## Sheet: Sheet1
t_1	t_2	t_3	t_r_4	t_l_4	t_r_5	t_l_5	t_6	t_r_7	t_l_7	t_8	t_r_9	t_l_9	t_r_10	t_l_10	t_r_11	t_l_11	t_r_12	t_l_12	t_13	t_14	t_r_15	t_l_15
0	4	0	0	3	0	0	0	0	0	0	0	3	0	3	0	0	0	0	0	0	0	0
0	4	0	0	0	0	0	0	0	0	0	0	0	0	0	0	0	0	0	0	0	0	0
0	0	0	0	0	0	0	4	0	0	0	0	3	3	3	34	3	3	3	24	0	3	3
4	14	0	0	0	0	0	0	34	3	0	0	0	0	0	0	0	0	0	0	0	0	0
0	1	1	0	0	0	0	0	0	0	1	0	3	0	0	0	1	0	0	0	0	0	0
0	1	0	0	34	0	0	0	3	3	0	3	3	3	3	14	14	0	0	0	1	0	0
0	14	1	0	0	0	0	0	1	1	14	0	0	0	0	1	1	0	0	0	14	0	0
0	14	0	3	3	0	0	0	0	0	1	0	0	0	0	1	1	0	0	0	1	0	0
0	1	4	0	0	2	2	4	3	3	0	4	4	0	0	3	3	0	0	4	4	0	0
0	0	0	3	3	0	0	0	0	0	0	0	0	0	0	0	3	0	0	0	0	0	0
0	4	0	3	3	0	0	2	0	0	0	0	0	0	0	3	3	0	0	0	0	0	0
4	14	0	0	0	0	0	4	34	34	1	3	3	0	0	34	34	4	4	0	1	0	0
0	14	1	3	3	0	0	0	0	0	4	0	0	0	0	34	34	4	0	0	1	0	0
0	0	0	0	0	0	0	0	0	0	0	0	0	0	0	4	4	0	0	0	0	0	0
0	0	0	0	0	0	0	0	0	0	0	0	0	0	0	0	0	0	3	0	0	0	0
0	14	0	0	0	0	0	0	0	3	0	0	0	0	0	0	1	0	0	0	0	0	0
0	1	0	0	0	0	0	0	0	0	1	0	3	0	0	3	3	0	0	0	1	0	0
0	0	0	3	3	0	0	0	0	3	1	0	0	0	0	0	3	0	0	0	1	0	0
4	0	0	0	0	0	0	0	0	0	0	0	0	0	0	0	3	0	0	0	0	0	0
0	1	0	0	0	0	0	0	0	0	2	0	0	0	0	0	0	0	0	0	0	0	0
0	1	0	0	0	0	0	2	0	0	0	0	0	0	0	0	3	0	0	0	0	0	0
0	0	0	0	0	0	0	0	0	3	14	0	3	0	0	3	3	0	0	0	0	0	0
0	0	0	3	0	0	0	0	0	0	0	0	0	0	0	3	3	0	0	0	0	0	0
0	0	0	0	0	0	0	0	0	0	1	0	0	0	0	0	0	0	0	0	0	0	0
0	0	0	0	0	0	0	0	0	0	0	0	0	0	0	0	0	0	0	0	0	0	0
0	0	0	0	0	0	0	0	0	0	0	0	0	0	0	0	0	0	0	0	0	0	0
0	14	1	0	0	0	0	0	0	0	1	0	3	3	3	14	14	0	0	2	0	0	0
0	14	1	3	3	3	3	0	0	0	1	0	0	0	0	3	3	0	3	0	1	3	3
0	14	0	0	3	0	3	0	0	3	0	0	0	3	0	3	0	34	0	2	0	0	0
0	4	4	0	3	0	0	24	0	0	0	0	34	0	0	0	4	0	34	0	0	0	34
0	14	0	0	0	0	0	0	0	0	1	3	3	1	1	1	1	3	3	0	1	0	0
0	0	0	0	0	0	0	4	0	0	1	0	0	1	1	1	0	0	0	0	0	0	0
0	14	0	3	0	0	0	0	0	0	0	0	0	0	0	0	0	0	0	0	0	0	0
0	4	0	0	0	0	0	0	3	3	1	0	0	0	1	0	1	0	0	0	0	0	3
0	14	0	0	0	0	0	4	14	14	0	0	3	4	4	14	14	4	4	0	0	4	0
0	0	0	0	0	3	3	0	0	0	1	4	0	0	0	0	0	0	0	0	0	4	0
0	0	0	0	0	24	24	0	0	3	14	3	3	0	0	14	1	34	3	2	0	34	3
4	0	0	0	0	0	0	0	0	0	0	0	0	0	0	4	0	0	0	0	0	0	0
0	14	0	2	0	0	0	0	3	3	1	3	3	0	0	1	1	0	3	0	0	3	0
0	0	0	0	0	0	0	0	3	3	1	0	3	0	0	1	1	0	0	2	0	0	0
0	1	14	0	0	0	0	2	0	0	0	0	0	0	0	14	14	3	0	0	1	0	0
0	0	0	0	0	0	0	0	0	0	0	0	3	1	1	1	1	0	0	0	0	0	0
24	4	0	4	0	0	0	24	0	4	14	0	4	1	4	0	4	3	4	24	14	0	5
0	4	0	0	0	0	0	0	0	0	0	0	3	1	1	0	0	0	0	0	0	3	3
4	14	14	34	0	0	0	4	1	1	14	0	0	0	0	14	14	0	0	4	1	0	0
0	0	0	2	2	0	0	0	0	0	0	0	0	0	0	0	0	0	0	0	0	0	0
0	0	0	3	0	3	0	0	0	3	1	0	0	1	1	1	1	3	0	0	1	3	0
4	4	0	4	0	0	0	4	4	4	1	34	4	0	3	4	0	4	34	0	0	0	0
0	1	0	4	3	0	0	0	0	3	1	0	3	0	0	14	14	0	0	0	1	4	4
0	0	0	0	0	0	0	0	0	3	1	0	0	0	0	0	3	0	0	0	0	3	3
0	4	0	0	3	0	0	0	3	0	1	0	0	0	0	0	0	0	0	0	0	0	0
2	4	0	0	0	0	0	0	0	3	0	0	0	0	0	0	0	0	4	0	14	0	0
4	0	0	0	0	0	0	0	0	0	0	0	3	0	0	0	3	0	0	0	0	0	0
0	0	0	0	0	4	4	0	0	4	14	0	3	1	0	0	1	0	0	0	1	34	34
0	4	0	3	0	3	0	0	0	3	0	0	0	3	3	1	0	0	0	0	14	3	3
0	0	0	3	0	2	0	0	0	0	0	0	3	0	0	0	0	3	0	0	0	0	0
0	4	0	0	0	0	0	0	3	3	14	3	3	34	34	0	1	0	34	0	0	3	3
0	0	0	0	2	0	0	0	0	3	0	0	3	0	3	1	0	0	0	0	0	0	0
0	0	0	0	0	0	0	0	0	0	0	3	3	0	0	0	0	34	3	0	0	3	3
0	1	0	0	0	0	0	0	3	3	0	0	0	3	1	1	1	4	3	0	0	3	3
0	0	0	0	1	3	3	4	3	3	0	3	3	3	3	0	0	0	3	0	0	0	0
2	0	0	0	0	3	3	0	0	0	2	0	0	1	1	0	14	34	3	2	0	0	0
0	0	0	0	0	3	3	0	0	0	0	0	0	0	0	0	0	0	0	0	0	0	3
4	0	0	0	0	3	3	0	3	0	0	3	0	0	0	0	3	3	0	0	0	3	0
0	0	0	0	0	3	0	0	0	0	0	3	0	0	0	0	0	3	0	0	0	3	0
0	0	0	0	0	3	3	0	0	0	0	3	3	0	0	3	0	3	0	0	0	0	0
0	0	0	34	0	34	0	0	34	0	14	34	3	0	0	0	0	0	0	2	0	34	0
0	0	0	3	0	3	3	0	0	0	1	0	0	0	3	0	3	0	0	0	0	0	0
0	0	0	0	0	0	0	0	3	0	0	3	3	0	0	3	3	3	3	0	0	0	0
0	14	0	0	0	3	34	0	0	0	0	3	3	0	0	34	34	34	34	24	0	34	34
2	1	0	0	1	0	0	0	3	3	1	3	3	3	3	1	1	3	3	2	1	3	3
0	1	0	0	0	0	0	0	0	0	0	3	3	0	0	1	1	0	0	0	0	0	0
0	0	0	3	3	3	3	0	0	0	0	3	3	3	0	0	0	3	3	0	0	0	0
0	0	1	1	1	0	0	0	0	0	1	0	0	0	0	0	3	0	0	0	1	3	3
0	0	0	3	3	0	0	0	0	0	0	3	3	3	3	3	3	0	0	0	0	3	3
0	0	1	0	0	0	0	0	0	0	1	0	0	3	3	3	3	3	3	0	1	0	0
2	0	0	2	2	0	0	0	3	0	2	3	3	0	0	0	0	0	0	2	1	3	0
0	0	0	3	3	3	3	0	0	0	0	3	3	3	3	0	0	3	3	0	0	0	0
0	14	0	0	0	0	0	0	3	0	3	0	0	0	0	3	34	3	34	0	0	3	3
0	1	0	1	1	0	0	0	14	1	1	3	3	0	0	1	1	3	3	0	1	3	3
0	0	1	3	3	0	0	0	0	0	0	3	3	0	0	14	0	34	3	0	0	3	0
0	1	0	0	0	0	0	0	0	0	1	3	0	0	0	0	1	0	0	0	0	0	0
0	1	0	0	0	0	0	0	1	0	1	0	0	0	0	1	0	0	0	0	1	0	0
0	0	0	0	0	0	0	0	0	0	0	0	0	0	0	0	0	0	0	2	0	0	0
2	0	0	0	0	0	0	0	0	0	0	3	0	0	0	3	3	0	0	2	0	0	0
0	0	0	0	0	3	0	0	0	0	0	3	0	0	0	3	0	3	0	0	0	3	0
0	0	0	0	0	2	2	0	0	0	0	0	0	0	0	0	0	0	0	2	0	0	0
0	14	1	0	0	0	0	0	0	0	1	0	0	1	1	14	14	0	0	0	1	0	0
0	0	0	34	3	3	3	0	0	0	0	3	3	3	3	3	0	3	3	4	0	3	0
24	0	0	0	2	0	2	0	0	0	2	0	0	0	0	0	0	0	0	2	0	0	0
0	0	1	0	0	0	0	0	0	3	1	3	3	0	0	3	3	0	0	0	1	3	0
0	14	0	3	0	0	0	0	0	0	1	0	0	0	0	1	1	0	0	0	1	0	0
0	0	0	0	0	0	0	0	0	0	1	0	0	0	0	0	1	0	0	0	1	0	0
0	1	0	0	0	0	0	0	0	0	1	3	0	0	0	1	1	0	0	0	1	0	0
0	0	0	0	3	0	3	0	0	0	0	3	3	0	0	0	0	0	0	0	0	0	0
0	0	0	3	3	3	3	0	0	0	0	3	3	0	0	0	0	0	0	0	0	3	3
0	1	0	0	1	0	0	0	0	0	1	0	0	0	0	1	0	0	0	0	0	0	0
0	1	0	0	0	0	0	0	0	0	1	0	0	1	1	0	0	0	0	0	1	0	0
0	0	1	0	0	0	0	0	3	0	1	3	3	0	0	1	0	0	0	0	1	3	0
0	1	0	0	0	0	0	0	0	0	1	0	0	0	0	0	1	0	0	0	1	0	0
0	4	0	0	0	0	0	0	0	0	14	0	0	0	0	14	14	0	0	0	1	0	0
0	0	0	3	3	0	0	0	0	0	0	3	3	0	0	0	0	0	0	0	0	0	0
0	0	1	0	0	0	0	0	0	0	0	0	0	0	0	3	0	34	0	0	0	0	0
24	14	0	0	0	0	2	0	0	4	0	3	3	1	0	1	14	3	3	2	1	3	0
0	1	0	0	3	3	2	2	0	0	1	3	3	5	5	4	34	3	3	2	1	3	3
2	14	0	0	0	0	0	2	3	3	1	3	3	0	0	3	3	0	3	2	1	3	3
24	1	0	0	0	2	2	2	0	0	24	0	0	0	0	1	14	0	0	2	0	0	0
2	14	0	0	0	2	3	5	0	0	1	3	3	0	0	1	3	3	3	0	1	34	3
2	0	0	0	0	3	3	0	3	3	0	0	3	0	0	3	3	0	0	1	0	0	0
2	0	0	0	3	0	3	0	3	0	1	0	0	0	0	14	14	0	0	2	14	3	3
24	0	0	3	3	3	3	0	0	3	0	0	0	4	0	4	0	0	0	2	1	0	0
2	0	0	0	3	3	3	2	3	3	0	3	3	0	0	3	3	5	0	0	0	5	5
4	14	0	5	5	24	0	0	0	34	0	0	3	0	0	4	34	3	3	0	1	3	3
0	0	0	0	2	2	3	0	0	0	1	3	0	0	0	0	3	3	3	2	0	3	3
0	1	0	34	34	2	3	2	3	3	0	0	3	1	1	34	34	3	3	0	1	3	3
2	1	0	2	3	3	0	2	0	3	1	3	3	0	0	3	3	3	0	2	1	3	5
0	14	0	3	3	0	0	24	0	3	14	0	0	0	0	3	3	0	0	2	1	3	0
0	1	0	0	0	3	3	0	0	0	1	3	3	0	0	0	0	3	3	2	1	3	3
2	1	0	3	0	0	3	0	0	0	1	3	0	0	0	0	3	3	3	4	0	0	0
0	1	0	0	0	0	3	0	0	3	0	0	0	1	1	34	3	3	0	2	0	3	3
0	4	0	0	0	2	3	2	0	3	1	0	3	0	0	14	14	3	3	2	1	3	3
2	14	0	0	0	3	3	2	0	3	0	0	0	0	0	34	34	34	3	2	0	3	3
0	0	14	14	3	34	0	0	34	34	0	14	0	0	0	0	3	2	0	34	1	0	1
2	14	0	0	0	0	0	0	3	3	1	3	3	0	0	34	34	0	0	2	1	3	0
0	4	0	0	0	0	0	0	3	34	1	3	34	4	34	3	0	5	5	0	1	5	0
24	14	0	0	3	2	2	2	0	3	1	0	0	0	0	14	14	3	3	0	1	3	3
0	14	0	34	34	0	0	2	4	4	4	34	34	0	0	34	34	0	0	24	0	3	3
2	1	4	3	3	2	0	2	0	3	1	0	0	3	0	14	14	3	3	0	1	3	3
0	1	0	3	3	3	3	2	3	3	1	0	0	0	0	1	3	3	3	0	0	0	3
0	0	0	0	3	2	3	0	0	3	1	0	3	5	5	3	3	5	3	0	0	3	0
4	14	0	0	0	24	24	2	3	3	0	0	3	0	0	1	3	3	3	0	0	3	3
0	1	0	3	0	2	0	0	0	0	0	3	0	0	0	0	3	3	0	0	3	0	0
0	4	0	2	2	0	0	24	0	0	0	0	0	0	0	4	0	3	3	0	1	5	5
0	0	0	0	0	0	0	0	3	3	1	3	3	4	0	3	4	0	3	0	1	34	3
4	4	0	3	2	0	2	0	0	2	1	3	3	1	1	1	1	3	3	0	1	3	3
0	0	0	34	0	3	0	0	0	0	0	3	3	0	0	3	3	34	3	0	1	34	3
0	0	0	0	3	3	0	0	0	0	0	0	0	1	1	0	1	3	3	2	0	3	3
0	0	0	2	2	2	2	0	0	1	1	3	3	0	0	34	0	3	0	0	1	3	3
0	0	1	3	3	0	0	0	0	1	14	3	34	0	0	0	1	3	3	0	1	3	3
2	0	0	0	3	0	2	0	0	0	0	3	3	1	1	1	1	3	3	0	0	0	3
24	1	0	34	0	0	0	0	0	0	1	0	0	1	0	1	34	3	0	0	1	3	3
0	14	0	0	24	24	24	0	0	0	0	0	0	3	1	4	3	34	3	0	1	0	34
4	14	0	0	0	3	2	4	3	3	1	3	3	0	0	14	14	3	3	4	14	3	3
4	14	0	0	3	3	3	0	0	3	1	0	3	0	1	3	0	3	3	0	1	3	3
0	0	0	0	0	3	0	2	3	3	0	3	3	0	0	3	1	3	3	0	1	3	3
0	0	0	3	3	0	0	0	0	2	1	0	0	3	0	0	0	3	0	0	1	34	0
0	14	0	34	4	0	0	4	0	0	0	0	34	1	1	0	1	3	0	0	0	3	3
0	5	0	3	3	3	0	2	0	3	1	4	4	0	0	0	3	34	34	2	0	3	0
0	1	0	2	2	2	2	2	3	3	2	0	3	0	0	0	1	0	3	2	0	3	3
0	0	1	2	2	0	0	0	4	1	14	3	3	3	1	1	34	3	0	24	0	3	3
0	14	0	0	0	0	0	2	0	1	0	0	3	1	1	1	1	34	34	0	1	0	0
0	1	0	0	0	0	0	2	0	1	0	0	3	0	3	0	1	3	3	0	0	3	3
0	14	0	3	0	0	2	2	0	0	1	0	3	1	1	1	3	0	3	0	0	0	0
0	1	1	3	3	34	34	0	34	34	0	0	0	1	1	1	1	34	34	0	0	0	0
4	14	0	1	1	3	3	0	0	0	14	34	34	0	0	0	1	3	3	0	1	3	3
0	1	1	2	2	0	2	4	0	3	1	0	3	0	0	0	3	34	3	0	1	0	3
0	14	0	1	1	2	2	0	0	0	1	3	34	0	0	1	1	3	3	2	0	3	3
0	0	0	3	3	3	3	0	0	0	14	34	3	1	1	3	1	34	34	0	0	3	3
4	1	0	3	3	3	3	24	3	3	0	0	3	3	3	1	1	3	3	0	0	34	3
4	14	0	3	3	3	3	4	0	24	1	0	34	0	0	0	1	0	34	2	0	0	0
0	14	0	0	0	0	0	0	0	2	0	0	0	0	0	14	14	34	34	0	0	34	0
0	1	0	0	0	2	24	2	2	2	1	0	0	0	0	0	1	3	3	2	0	3	3
0	14	0	0	0	0	0	2	0	4	1	3	3	0	4	0	14	0	34	0	0	3	3
0	1	0	2	3	3	0	2	0	0	1	3	0	1	0	0	0	3	0	0	0	3	3
0	0	0	0	0	0	0	0	0	0	1	3	3	0	0	3	3	5	0	0	0	0	0
0	0	1	0	0	0	0	0	0	0	0	0	0	0	0	1	1	3	0	0	1	0	0
0	0	0	0	0	0	0	0	0	0	0	0	0	1	1	0	0	34	3	2	1	34	0
0	14	1	0	0	0	0	0	3	3	1	3	3	0	3	0	3	0	3	0	1	3	0
0	1	0	0	0	0	0	0	0	0	0	4	0	1	1	1	1	0	0	0	1	3	3
0	0	0	0	0	0	0	0	0	0	1	3	3	0	0	1	1	3	3	0	1	0	3
0	4	0	0	0	0	0	0	0	0	1	0	0	0	0	34	34	0	3	0	14	34	34
0	0	1	0	0	0	0	0	0	0	0	3	3	0	0	0	0	0	0	0	0	0	0
0	1	0	0	0	0	0	0	0	0	0	0	0	0	0	1	1	0	0	0	1	0	0
0	1	0	0	0	0	0	0	3	3	1	3	3	0	0	0	0	0	0	2	0	0	0
0	0	0	0	0	0	0	0	0	0	1	3	3	0	0	1	1	0	0	0	1	0	0
0	4	0	0	0	4	0	0	3	3	1	0	3	0	0	4	4	0	0	0	14	0	3
0	1	1	0	0	2	2	0	0	3	0	0	3	0	0	0	3	0	0	0	0	0	0
4	4	0	0	0	0	0	4	0	0	1	3	3	0	0	3	3	0	0	4	1	3	3
0	0	0	0	0	0	0	0	0	0	1	0	0	0	0	0	4	0	0	0	1	0	0
0	4	0	0	0	0	0	0	0	3	1	0	3	0	0	1	1	0	0	0	0	3	0
4	0	0	0	0	4	4	0	0	0	0	3	3	0	0	0	0	0	0	0	0	0	3
4	0	1	0	0	2	2	4	0	3	1	3	3	0	0	0	0	0	0	2	0	0	0
0	0	0	0	0	0	0	0	0	3	0	0	0	0	0	3	3	0	0	0	1	0	0
4	4	0	0	0	0	0	0	0	3	1	3	3	0	1	1	1	0	0	2	1	3	3
4	4	0	4	0	0	0	4	3	3	1	3	3	0	3	3	34	3	3	4	1	0	0
24	14	0	3	3	0	2	0	0	0	1	3	3	0	0	3	3	3	0	0	1	0	3
0	0	0	3	3	0	0	0	0	0	0	3	3	0	0	0	0	0	0	0	1	0	0
0	0	1	0	0	0	0	0	3	3	1	3	3	0	0	3	3	0	0	0	1	0	0
0	0	0	0	0	0	0	0	3	3	1	0	3	0	0	3	3	0	0	0	1	0	0
0	0	1	0	0	0	3	0	3	3	1	3	3	0	0	1	3	0	0	0	1	0	3
0	1	0	0	0	2	2	0	3	3	14	3	3	1	1	3	3	3	3	0	1	3	3
0	0	0	0	0	4	4	0	3	3	0	3	34	3	3	4	34	3	3	4	0	3	3
0	14	14	0	0	0	0	0	0	3	1	0	3	0	1	1	1	0	0	0	1	0	0
0	0	1	0	0	0	0	0	0	0	0	3	3	0	0	1	3	0	3	0	0	3	3
0	14	1	0	3	0	2	0	0	0	0	0	0	0	14	1	1	3	3	0	1	0	3
0	0	0	0	3	0	0	0	0	0	0	3	0	0	0	0	0	0	0	0	0	0	0
0	4	4	3	0	0	34	0	0	3	4	4	0	0	3	34	3	4	0	0	0	0	34
0	0	0	0	0	0	0	0	4	0	4	0	0	0	0	0	0	0	3		0	0	3
0	1	0	0	0	0	0	0	0	0	0	0	0	0	0	0	0	0	0	0	0	0	0
0	4	0	3	0	2	2	0	0	0	4	0	0	0	0	0	3	3	3	4	0	0	0
0	1	0	0	0	0	0	0	0	0	0	0	0	0	3	0	0	0	0	0	0	3	3
4	1	0	0	0	0	0	0	0	0	0	0	0	0	1	0	1	3	3	0	1	34	34
0	14	0	3	3	0	0	0	3	0	1	3	3	0	0	34	34	0	0	0	0	1	3
0	1	0	0	3	0	0	0	3	3	0	0	0	0	0	14	34	0	0	2	0	0	3
0	4	0	3	0	0	0	0	0	1	0	3	3	0	0	3	0	0	0	0	1	0	0
0	4	0	3	3	4	4	0	3	0	0	3	3	0	3	3	3	0	0	0	0	3	3
0	0	0	0	2	0	2	0	0	0	0	3	3	0	3	0	3	3	3	2	1	3	3
0	14	0	0	3	3	3	0	0	0	0	0	3	0	1	0	3	0	3	0	1	0	3
0	0	0	0	0	0	3	0	0	0	1	0	3	0	3	0	0	3	0	0	0	0	0
0	0	0	0	0	0	0	0	0	0	0	0	0	0	0	0	0	0	0	0	1	0	0
0	1	0	0	0	2	2	0	0	0	1	0	0	0	0	3	3	3	3	2	0	0	0
2	0	0	0	3	0	0	0	0	0	0	3	0	3	0	3	0	3	3	0	1	0	0
2	0	0	0	0	2	2	2	0	0	0	3	3	0	0	0	0	3	3	2	0	3	3
4	0	0	0	0	0	0	0	0	0	0	0	0	0	0	0	0	0	0	0	1	0	0
4	1	0	0	0	2	2	2	0	0	1	0	0	1	1	1	1	3	0	2	1	0	3
0	4	0	0	0	0	0	0	0	0	1	0	0	0	0	0	0	0	0	0	1	0	0
0	4	0	0	0	0	0	0	0	0	0	0	0	0	0	1	1	3	0	0	1	0	0
0	14	0	0	0	0	0	0	3	0	1	0	0	0	0	4	3	3	3	0	1	3	3
0	1	0	3	3	0	0	2	1	1	1	3	3	0	0	1	1	3	3	2	1	1	1
0	14	0	3	0	0	0	0	0	0	1	2	0	1	1	1	1	0	0	0	1	0	0
4	4	0	3	3	3	3	0	4	4	4	3	3	0	0	3	3	0	4	0	0	3	3
4	4	0	3	3	3	0	4	0	0	0	0	0	4	0	0	0	3	3	0	1	0	0
0	0	0	3	3	3	3	0	0	0	0	3	3	3	0	3	1	3	3	0	1	3	0
0	0	0	3	0	3	2	0	3	0	0	0	0	3	1	1	4	3	0	0	1	3	3
4	0	0	0	0	0	0	0	4	0	0	0	0	3	0	1	1	0	0	0	0	3	0
0	1	0	0	3	0	0	0	3	3	1	0	0	1	1	3	3	0	0	2	0	0	0
0	0	0	3	0	0	0	0	0	0	1	3	3	0	0	1	0	3	3	0	0	4	0
0	0	0	1	1	2	2	0	0	0	0	0	0	1	1	1	3	0	3	0	0	0	0
0	0	0	3	0	0	0	0	3	0	1	0	0	0	3	34	0	0	0	0	1	0	0
0	0	0	0	0	2	0	0	0	0	1	0	0	0	0	1	0	0	0	0	0	0	0
0	0	0	3	0	0	0	0	0	0	0	14	0	3	0	2	0	0	0	0	1	0	0
0	0	0	3	0	0	0	0	0	3	0	0	0	3	0	0	3	0	0	0	0	3	3
0	0	0	0	0	0	0	0	0	0	0	0	0	0	0	1	0	0	0	0	0	0	0
24	0	0	0	0	0	2	0	3	0	0	0	0	0	0	1	3	0	0	0	0	3	0
0	1	0	0	0	0	2	0	0	0	0	0	0	0	0	3	0	0	0	0	0	0	0
0	0	0	0	0	2	2	0	0	0	0	0	0	3	0	0	0	0	0	0	1	0	0
0	14	0	3	0	3	3	0	0	3	4	0	0	0	3	1	0	0	0	0	0	3	0
4	1	0	3	3	0	2	0	0	3	14	0	0	0	0	14	14	0	3	0	1	0	3
0	0	0	0	0	3	2	0	0	0	0	0	0	0	0	1	0	0	0	0	0	0	0
0	14	0	3	1	0	0	4	1	3	0	0	3	14	14	14	14	0	0	0	1	14	0
0	1	0	3	3	0	3	0	0	0	0	0	0	0	0	0	3	0	0	24	0	0	3
0	0	0	0	0	0	0	0	3	0	0	0	0	0	3	0	0	0	0	0	0	0	0
0	0	0	3	3	0	0	0	0	0	0	0	0	1	0	1	14	0	0	0	0	1	0
2	0	0	0	0	3	0	0	0	0	0	0	0	3	1	0	0	0	3	0	0	0	0
0	14	0	0	0	0	0	0	0	0	1	0	0	0	3	1	1	0	0	2	0	0	0
0	0	0	0	0	0	0	0	0	0	0	0	0	1	1	0	0	0	0	0	0	0	0
0	0	0	3	0	0	0	0	1	0	1	0	0	0	0	1	0	0	3	2	0	3	0
2	0	0	0	3	2	0	0	0	3	24	0	0	0	0	3	3	0	0	0	45	3	0
4	0	0	0	0	3	0	0	0	0	0	0	0	1	1	4	14	0	0	2	0	0	0
0	1	0	3	0	3	2	0	3	0	1	0	0	0	0	1	3	0	3	0	1	0	0
0	4	0	0	0	0	0	0	0	0	0	0	0	0	0	1	0	0	0	0	1	0	0
0	0	0	3	0	0	0	0	0	0	0	0	0	0	3	0	1	0	0	0	0	0	0
0	1	0	0	3	0	3	0	0	3	0	0	0	0	0	14	0	0	0	0	1	0	0
0	1	0	1	3	2	2	0	0	0	0	0	0	0	0	0	3	3	3	0	0	0	0
0	1	0	0	2	0	2	0	0	0	0	0	0	0	0	3	0	0	0	24	0	0	0
0	0	0	0	0	0	0	0	0	0	1	0	0	0	0	0	0	0	0	0	0	0	0
0	0	0	0	0	0	0	0	0	0	0	0	0	0	0	0	3	0	0	0	0	0	0
0	0	0	3	0	2	0	0	3	0	1	3	3	3	0	1	1	0	0	2	14	0	0
2	0	0	0	0	2	0	0	0	0	0	0	0	0	0	0	0	0	0	0	0	0	0
0	0	0	0	3	0	0	0	0	0	1	0	0	0	0	0	3	0	0	0	0	0	0
0	0	0	0	3	0	0	0	0	0	0	0	0	0	0	0	4	0	0	0	0	0	0
4	1	0	1	3	3	34	0	0	0	0	0	0	34	3	0	1	4	34	0	0	0	0
24	0	0	0	0	2	0	0	0	3	0	0	0	3	0	0	0	0	0	0	0	0	0
0	4	0	0	0	0	0	0	0	3	0	0	0	1	0	1	1	0	0	0	0	0	3
0	14	0	3	0	0	0	0	0	3	0	0	0	0	0	1	1	0	0	0	1	0	3
0	0	0	0	3	0	0	0	0	0	0	0	0	0	0	0	0	0	0	0	5	0	0
0	0	0	3	3	0	0	2	0	3	1	0	0	0	0	3	3	0	0	0	0	3	0
0	1	1	0	0	3	3	0	3	3	1	0	3	0	0	0	0	0	0	0	0	0	0
0	0	0	0	0	24	2	0	0	3	0	3	3	0	0	1	1	0	3	0	1	0	3
4	0	0	3	0	2	2	0	0	0	0	0	0	0	0	0	0	3	0	0	1	0	2
0	0	1	3	3	2	0	0	0	0	1	0	0	0	1	0	0	3	0	0	0	0	0
0	1	0	0	3	0	0	0	1	3	1	0	0	1	1	1	1	0	0	2	1	14	14
0	4	1	0	34	0	3	0	0	0	14	0	3	0	1	34	3	4	4	0	1	0	3
0	14	1	2	24	3	2	0	0	0	1	3	3	3	34	0	3	0	3	2	14	0	1
0	1	0	34	2	2	2	0	3	34	14	0	14	3	3	0	3	0	4	0	1	0	0
0	4	14	3	0	2	2	0	3	3	2	3	0	0	34	4	3	34	0	5	0	3	0
0	1	0	3	3	3	3	2	0	0	1	0	0	3	3	0	0	3	3	0	0	0	0
