# Supplementary material for: Dataset for the performance of 15 lumbar movement control tests in nonspecific chronic low back pain
Source: Data Brief. 2022 Mar 16;42:108063. doi: 10.1016/j.dib.2022.108063 (PMC8965140; doi:10.1016/j.dib.2022.108063)
Supplement: Supplementary file 4 [file mmc4.xls]

## Sheet: Sheet1
t_1	t_2	t_3	t_4	t_5	t_6	t_7	t_8	t_9	t_10	t_11	t_12	t_13	t_14	t_15
1	1	1	0	1	1	1	1	0	0	1	1	1	1	1
1	1	1	1	1	1	1	1	1	1	1	1	1	1	1
1	1	1	1	1	1	1	1	0	0	0	0	0	1	0
1	0	1	1	1	1	0	1	1	1	1	1	1	1	1
1	0	0	1	1	1	1	0	0	1	0	1	1	1	1
1	0	1	0	1	1	0	1	0	0	0	1	1	0	1
1	0	0	1	1	1	0	0	1	1	0	1	1	0	1
1	0	1	0	1	1	1	0	1	1	0	1	1	0	1
1	0	1	1	0	1	0	1	1	1	0	1	1	1	1
1	1	1	0	1	1	1	1	1	1	0	1	1	1	1
1	1	1	0	1	0	1	1	1	1	0	1	1	1	1
1	0	1	1	1	1	0	0	0	1	0	1	1	0	1
1	0	0	0	1	1	1	1	1	1	0	1	1	0	1
1	1	1	1	1	1	1	1	1	1	1	1	1	1	1
1	1	1	1	1	1	1	1	1	1	1	0	1	1	1
1	0	1	1	1	1	0	1	1	1	0	1	1	1	1
1	0	1	1	1	1	1	0	0	1	0	1	1	0	1
1	1	1	0	1	1	0	0	1	1	0	1	1	0	1
1	1	1	1	1	1	1	1	1	1	0	1	1	1	1
1	0	1	1	1	1	1	0	1	1	1	1	1	1	1
1	0	1	1	1	0	1	1	1	1	0	1	1	1	1
1	1	1	1	1	1	0	0	0	1	0	1	1	1	1
1	1	1	0	1	1	1	1	1	1	0	1	1	1	1
1	1	1	1	1	1	1	0	1	1	1	1	1	1	1
1	1	1	1	1	1	1	1	1	1	1	1	1	1	1
1	1	1	1	1	1	1	1	1	1	1	1	1	1	1
1	0	0	1	1	1	1	0	0	0	0	1	0	1	1
1	0	0	0	0	1	1	0	1	1	0	0	1	0	0
1	0	1	0	0	1	0	1	1	0	0	0	0	1	1
1	1	1	0	1	0	1	1	0	1	1	0	1	1	0
1	0	1	1	1	1	1	0	0	0	0	0	1	0	1
1	1	1	1	1	1	1	0	1	0	0	1	1	1	1
1	0	1	0	1	1	1	1	1	1	1	1	1	1	1
1	1	1	1	1	1	0	0	1	0	0	1	1	1	0
1	0	1	1	1	1	0	1	0	1	0	1	1	1	1
1	1	1	1	0	1	1	0	1	1	1	1	1	1	1
1	1	1	1	0	1	0	0	0	1	0	0	0	1	0
1	1	1	1	1	1	1	1	1	1	1	1	1	1	1
1	0	1	0	1	1	0	0	0	1	0	0	1	1	0
1	1	1	1	1	1	0	0	0	1	0	1	0	1	1
1	0	0	1	1	0	1	1	1	1	0	0	1	0	1
1	1	1	1	1	1	1	1	0	0	0	1	1	1	1
0	1	1	1	1	0	1	0	1	0	1	0	0	0
1	1	1	1	1	1	1	1	0	0	1	1	1	1	0
1	0	0	0	1	1	0	0	1	1	0	1	1	0	1
1	1	1	0	1	1	1	1	1	1	1	1	1	1	1
1	1	1	0	0	1	0	0	1	0	0	0	1	0	0
1	1	1	1	1	1	1	0	0	0	1	0	1	1	1
1	0	1	0	1	1	0	0	0	1	0	1	1	0	1
1	1	1	1	1	1	0	0	1	1	0	1	1	1	0
1	1	1	0	1	1	0	0	1	1	1	1	1	1	1
0	1	1	1	1	1	0	1	1	1	1	1	1	0	1
1	1	1	1	1	1	1	1	0	1	0	1	1	1	1
1	1	1	1	1	1	1	0	0	0	0	1	1	0	0
1	1	1	0	0	1	0	1	1	0	0	1	1	0	0
1	1	1	0	0	1	1	1	0	1	1	0	1	1	1
1	1	1	1	1	1	0	0	0	0	0	0	1	1	0
1	1	1	0	1	1	0	1	0	0	0	1	1	1	1
1	1	1	1	1	1	1	1	0	1	1	0	1	1	0
1	0	1	1	1	1	0	1	1	0	0	0	1	1	0
1	1	1	0	0	1	0	1	0	0	1	0	1	1	1
0	1	1	1	0	1	1	0	1	0	0	0	0	1	1
1	1	1	1	0	1	1	1	1	1	1	1	1	1	0
1	1	1	1	0	1	0	1	0	1	0	0	1	1	0
1	1	1	1	0	1	1	1	0	1	1	0	1	1	0
1	1	1	1	0	1	1	1	0	1	0	0	1	1	1
1	1	1	0	0	1	0	0	0	1	1	1	0	1	0
1	1	1	0	0	1	1	0	1	0	0	1	1	1	1
1	1	1	1	1	1	0	1	0	1	0	0	1	1	1
1	0	1	1	0	1	1	1	0	1	0	0	0	1	0
0	0	1	0	1	1	0	0	0	0	0	0	0	0	0
1	0	1	1	1	1	1	1	0	1	0	1	1	1	1
1	1	1	0	0	1	1	1	0	0	1	0	1	1	1
1	1	0	0	1	1	1	0	1	1	0	1	1	0	0
1	1	1	0	1	1	1	1	0	0	0	1	1	1	0
1	1	0	1	1	1	1	0	1	0	0	0	1	0	1
0	1	1	0	1	1	0	0	0	1	1	1	0	0	0
1	1	1	0	0	1	1	1	0	0	1	0	1	1	1
1	0	1	1	1	1	0	0	1	1	0	0	1	1	0
1	0	1	0	1	1	0	0	0	1	0	0	1	0	0
1	1	0	0	1	1	1	1	0	1	0	0	1	1	0
1	0	1	1	1	1	1	0	0	1	0	1	1	1	1
1	0	1	1	1	1	0	0	1	1	0	1	1	0	1
1	1	1	1	1	1	1	1	1	1	1	1	0	1	1
0	1	1	1	1	1	1	1	0	1	0	1	0	1	1
1	1	1	1	0	1	1	1	0	1	0	0	1	1	0
1	1	1	1	0	1	1	1	1	1	1	1	0	1	1
1	0	0	1	1	1	1	0	1	0	0	1	1	0	1
1	1	1	0	0	1	1	1	0	0	0	0	1	1	0
0	1	1	0	0	1	1	0	1	1	1	1	0	1	1
1	1	0	1	1	1	0	0	0	1	0	1	1	0	0
1	0	1	0	1	1	1	0	1	1	0	1	1	0	1
1	1	1	1	1	1	1	0	1	1	0	1	1	0	1
1	0	1	1	1	1	1	0	0	1	0	1	1	0	1
1	1	1	0	0	1	1	1	0	1	1	1	1	1	1
1	1	1	0	0	1	1	1	0	1	1	1	1	1	0
1	0	1	0	1	1	1	0	1	1	0	1	1	1	1
1	0	1	1	1	1	1	0	1	0	1	1	1	0	1
1	1	0	1	1	1	0	0	0	1	0	1	1	0	0
1	0	1	1	1	1	1	0	1	1	0	1	1	0	1
1	1	1	1	1	1	1	0	1	1	0	1	1	0	1
1	1	1	0	1	1	1	1	0	1	1	1	1	1	1
1	1	0	1	1	1	1	1	1	1	0	0	1	1	1
0	0	1	1	0	1	1	1	0	0	0	0	0	0	0
1	0	1	0	0	0	1	0	0		0	0	0	0	0
0	0	1	1	1	0	0	0	0	1	0	0	0	0	0
0	0	1	1	0	0	1	0	1	1	0	1	0	1	1
0	0	1	1	0		1	0	0	1	0	0	1	0	0
0	0	1	1	0	1	0	1	0	1	0	1	0	1	1
0	1	1	0	0	1	0	0	1	1	0	1	0	0	0
0	1	1	0	0	1	0	1	1	1	1	1	0	0	1
0	1	1	0	0	0	0	1	0	1	0		1	1
1	0	1		0	1	0	1	0	1	0	0	1	0	0
1	1	1	0	0	1	1	0	0	1	0	0	0	1	0
1	0	1	0	0	0	0	1	0	0	0	0	1	0	0
0	0	1	0	0	0	0	0	0	1	0	0	0	0	0
1	0	1	0	1	0	0	0	1	1	0	1	0	0	0
1	0	1	1	0	1	1	0	0	1	1	0	0	0	0
0	0	1	0	0	1	1	0	0	1	0	0	1	1	1
1	0	1	1	0	1	0	1	1	0	0	0	0	1	0
1	1	1	1	0	0	0	0	0	1	0	0	0	0	0
0	0	1	1	0	0	0	1	1	1	0	0	0	1	0
1	1	0	0	0	1	0	1	0	1	0	0	0	0	0
0	0	1	1	1	1	0	0	0	1	0	1	0	0	0
1	1	1	1	1	1	0	0	0	0	0		1	0
0	0	1	0	0	0	0	0	1	1	0	0	1	0	0
1	0	1	0	1	0	1	1	0	1	0	1	0	1	0
0	0	1	0	0	0	0	0	1	0	0	0	1	0	0
1	0	1	0	0	0	0	0	1	1	0	0	1	1	0
1	1	1	0	0	1	0	0	0		0	0	1	1	0
1	0	1	1	0	0	0	1	0	1	0	0	1	1	0
1	0	1	0	0	1	1	1	0	1	0	0	1	0	1
1	1	1	0	1	0	1	1	1	1	1	0	1	0
1	1	1	1	1	1	0	0	0	1	0	0	1	0	0
1	1	1	0	0	1	0	0	0	0	0	0	1	0	0
1	1	1	0	0	1	1	1	0	1	0	0	1	0	0
1	1	1	0	0	1	1	1	1	0	0	0	0	1	0
1	1	1	0	0	1	0	0	0	1	0	0	1	0	0
1	1	0	0	1	1	0	0	0	1	0	0	1	0	0
0	1	1	0	0	1	1	1	0	0	0	0	1	1	0
0	0	1	0	1	1	1	0	1	0	0	0	1	0	0
1	0	1	0	0	1	1	1	1	0	0	0	1	0	0
1	0	1	1	0	1	0	0	0	1	0	0	1	0	0
1	0	1	0	0	1	0	0	0	0	0	0	1	0	0
1	1	1	1	0	0	0	1	0	1	0	0	1	0	0
1	1	1	0	1	1	0	0	1	0	1	0	1	0	0
1	0	1	0	1	1	1	1	0	0	0	0	1	1	0
1		1	0	0	0	0	0	1	1	0	0	0	1	0
1	0	1	0	0	0	0	0	0	1	0	0	0	1	0
1	1	0	0	1	1	0	0	0	0	0	0	0	1	0
1	0	1	1	1	0	0	1	0	0	0	0	1	0	1
1	0	1	1	1	0	0	1	0	0	0	0	1	1	0
1	0	1	0	0	0	1	0	0	0	0	0	1	1	1
1	0	0	0	0	1	0	1	1	0	0	0	1	1	1
1	0	1	0	0	1	1	0	0	1	0	0	1	0	0
1	0	0	0	0	1	0	0	0	1	0	0	1	0	0
1	0	1	0	0	1	1	0	0	1	0	0	0	1	0
1	1	1	0	0	1	1	0	0	0	0	0	1	1	0
1	0	1	0	0	0	0	1	0	0	0	0	1	1	0
1	0	1	0	0	1	0	0	0	1	0	0	0	1	1
1	0	1	1	1	1	0	1	1	1	0	0	1	1	0
1	0	1	1	0	0	0	0	1	1	0	0	0	1	0
1	0	1	1	1	0	1	0	0	1	0	0	1	1	0
1	0	1	0	0	0	1	0	0	0	1	0	1	1	0
1	1	1	1	1	1	1	0	0	1	0		1	1	1
1	1	0	1	1	1	1	1	1	1	0	0	1	0	1
1	1	1	1	1	1	1	1	1	0	1	0	0	0	0
1	0	0	1	1	1	0	0	0	0	0	0	1	0	0
1	0	1	1	1	1	1	1	1	0	0	1	1	0	0
1	1	1	1	1	1	1	0	0	1	0	0	1	0	0
1	1	1	1	1	1	1	0	1	1	0	0	1	0	0
1	1	0	1	1	1	1	1	0	1	1	1	1	1	1
1	0	1	1	1	1	1	1	1	1	0	1	1	0	1
1	0	1	1	1	1	0	0	0	1	1	1	0	1	1
1	1	1	1	1	1	1	0	0	1	0	1	1	0	1
1	1	1	1	1	1	0	0	0	1	1	1	1	0	0
1	0	0	1	0	1	0	1	0	1	0	1	1	1	1
1	1	1	1	1	1	1	0	0	1	0	1	1	0	0
1	1	1	1	1	1	1	0	1	1	1	1	1	0	1
1	1	1	1	1	1	0	0	0	1	0	1	1	1	0
1	1	1	1	1	1	1	1	0	1	1	1	1	1	0
1	1	0	1	0	1	0	0	0	1	1	1	0	1	1
1	1	1	1	1	1	0	1	1	1	0	1	1	0	1
1	1	1	1	1	1	0	0	0	0	0	1	0	0	0
1	1	1	1	1	1	0	0	0	0	0	0	1	0	1
0	0	1	0	0	1	1	0	0	1	0	0	1	0	0
1	1	1	0	1	1	1	1	0	1	1	1	1	0	1
1	1	0	1	1	1	0	0	0	1	0	1	1	0	1
1	1	1	1	1	1	0	0	0	1	0	1	1	0	1
1	1	0	1	0	1	0	0	0	1	0	1	1	0	0
1	0	1	1	0	1	0	0	0	0	0	0	1	0	0
1	1	1	1	1	1	0	1	0	0	0	0	1	1	0
1	0	0	1	1	1	0	0	0	0	0	1	1	0	1
1	1	0	1	1	1	1	1	0	1	0	0	1	1	0
1	0	0	0	0	1	1	1	1	0	0	0	1	0	0
1	1	1	0	1	1	1	1	0	1	1	1	1	1	1
1	1	1	0	0	1	0	1	1	0	0	1	1	1	0
1	1	1	1	1	1	1	1	1	1	1	0		1	0
1	0	1	1	1	1	1	1	1	1	1	1	1	1	1
1	1	1	0	0	1	1	1	1	1	0	0	1	1	1
1	0	1	1	1	1	1	1	1	0	1	1	1	1	0
1	0	1	1	1	1	1	1	1	0	0	0	1	0	0
1	0	1	0	1	1	0	0	0	1	0	1	1	1	0
1	0	1	0	1	1	0	1	1	1	0	1	0	1	0
1	1	1	0	1	1	0	1	0	1	0	1	1	0	1
1	1	1	0	1	1	0	1	0	0	0	1	1	1	0
1	1	1	0	0	1	1	1	0	0	0	0	0	0	0
1	0	1	0	0	1	1	1	0	0	0	0	1	0	0
1	1	1	1	0	1	1	0	0	0	1	0	1	1	1
1	1	1	1	1	1	1	1	1	1	1	1	1	0	1
1	0	1	1	0	1	1	0	1	1	0	0	0	1	1
0	1	1	0	1	1	1	1	0	0	0	0	1	0	1
0	1	1	1	0	0	1	1	0	1	1	0	0	1	0
1	1	1	1	1	1	1	1	1	1	1	1	1	0	1
1	0	1	1	0	0	1	0	1	0	0	0	0	0	0
1	1	1	1	1	1	1	0	1	1	1	1	1	0	1
1	1	1	1	1	1	1	1	1	1	0	0	1	0	1
1	0	1	1	1	1	0	0	1	1	0	0	1	0	0
1	0	1	0	1	0	0	0	0	1	0	0	0	0	0
1	0	1	0	1	1	1	0	0	0	0	1	1	0	1
1	1	1	0	0	1	1	1	0	1	0	1	1	1	0
1	1	1	0	0	1	1	1	1	1	1	0	1	0	1
1	1	1	0	0	1	1	1	0	0	0	0	1	0	0
1	1	1	0	0	1	0	1	1	0	0	0	1	0	0
1	1	1	1	1	1	1	1	1	0	0	1	1	1	0
1	0	1	0	1	1	0	0	1	0	0	1	0	1	1
1	1	1	0	1	1	1	0	0	1	0	0	1	1	1
1	1	1	0	0	1	1	1	1	0	0	0	1	1	1
1	1	1	0	1	1	0	0	1	0	0	1	1	0	1
1	1	1	1	0	1	1	0	1	1	0	1	1	1	1
1	1	1	0	1	1	1	1	0	0	0	1	1	0	1
1	1	1	0	1	1	0	1	1	0	0	1	1	1	0
1	1	1	1	1	1	1	1	1	1	0	1	1	1	1
0	1	1	1	0	1	0	1	1	1	0	1	1	1	0
1	0	1	1	0	1	1	1	1	1	0	1	1	1	1
1	1	1	1	0	1	1	1	1	0	1	1	1	0	1
1	0	1	0	0	1	0	1	1	0	0	1	1	1	0
1	0	1	0	0	1	0	0	1	1	0	0	1	0	0
1	1	1	1	0	1	1	1	1	1	0	1	1	1	1
1	0	1	0	1	1	0	1	0	0	0	1	1	0	0
1	0	1	0	0	1	1	1	1	1	0	1	0	1	0
1	1	1	1	1	1	0	1	1	0	1	1	1	1	1
1	1	1	0	1	1	1	1	1	0	0	1	1	1	0
0	1	1	1	0	1	1	1	1	0	1	0	1	1	1
1	0	1	1	1	1	1	0	1	0	0	1	0	1	1
1	1	1	1	1	1	1	1	1	0	1	1	1	1	1
1	1	1	0	1	1	0	0	1	1	0	0	0	1	0
0	1	1	0	0	1	0	0	1	1	0	1	1		0
1	1	1	1	0	1	1	1	1	0	0	1	0	1	1
1	0	1	0	0	1	0	0	1	1	0	0	1	0	1
1	1	1	1	1	1	1	1	1	1	0	1	1	0	1
1	1	1	0	1	1	1	1	1	0	0	1	1	1	1
1	0	1	0	0	1	0	1	1	1	0	1	1	0	1
1	0	1	0	0	1	1	1	1	1	0	0	1	1	1
1	0	1	0	0	1	1	1	1	1	0	1	0	1	1
1	1	1	1	1	1	1	0	1	1	1	1	1	1	1
1	1	1	1	1	1	1	1	1	1	0	1	1	1	1
1	1	1	0	0	1	0	0	0	0	0	1	0	0	1
0	1	1	1	0	1	1	1	1	1	1	1	1	1	1
1	1	1	0	1	1	1	0	1	1	0	1	1	1	1
1	1	1	0	1	1	1	1	1	1	1	1	1	1	1
1	0	1	0	0	1	1	1	1	0	0	0	1	1	1
0	1	1	1	0	1	0	1	1	0	1	1	1	1	1
1	1	1	1	1	1	0	1	1	0	0	1	1	1	0
1	0	1	0	1	1	0	1	1	1	0	1	1	0	0
1	1	1	0	1	1	1	1	1	1	1	1	1		1
1	1	1	0	1	0	0	0	1	1	0	1	1	1	0
1	0	0	1	0	1	0	0	0	1	1	1	1	1	1
1	1	1	1	0	1	0	1	0	1	0	0	1	0	0
1	1	1	0	0	1	1	1	1	1	1	0	1	0	0
1	1	0	0	0	1	1	0	1	0	1	0	1	1	1
1	0	1	0	1	1	0	0	1	0	0	1	0	0	0
1	1	0	0	0	1	1	0	0	0	0	1	1	0	0
0	0	0	0	0	1	1	0	0	0	0	0	0	0	0
1	0	1	0	0	1	0	0	0	0	0	1	1	0	1
1	1	0	0	0	1	0	0	0	0	0	0		1	0
1	0	1	0	0	0	1	0	1	0	1	0	1	1	1
