# Supplementary material for: Dataset for the performance of 15 lumbar movement control tests in nonspecific chronic low back pain
Source: Data Brief. 2022 Mar 16;42:108063. doi: 10.1016/j.dib.2022.108063 (PMC8965140; doi:10.1016/j.dib.2022.108063)
Supplement: Supplementary file 5 [file mmc5.xls]

## Sheet: Sheet1
t_2_e	t_3_e	t_4_e	t_7_e	t_8_e	t_10_e	t_11_e	t_14_e	t_1_f	t_4_f	t_5_f	t_6_f	t_7_f	t_8_f	t_13_f	t_4_r	t_5_r	t_7_r	t_9_r	t_10_r	t_11_r	t_12_r	t_15_r
1	1	1	1	1	1	1	1	1	1	1	1	1	1	1	0	1	1	0	0	1	1	1
1	1	1	1	1	1	1	1	1	1	1	1	1	1	1	1	1	1	1	1	1	1	1
1	1	1	1	1	1	1	1	1	1	1	1	1	1	0	1	1	1	0	0	0	0	0
0	1	1	1	1	1	1	1	1	1	1	1	1	1	1	1	1	0	1	1	1	1	1
0	0	1	1	0	1	0	1	1	1	1	1	1	1	1	1	1	1	0	1	1	1	1
0	1	1	1	1	1	0	0	1	1	1	1	1	1	1	0	1	0	0	0	1	1	1
0	0	1	0	0	1	0	0	1	1	1	1	1	1	1	1	1	1	1	1	1	1	1
0	1	1	1	0	1	0	0	1	1	1	1	1	1	1	0	1	1	1	1	1	1	1
0	1	1	1	1	1	1	1	1	1	0	1	1	1	1	1	1	0	1	1	0	1	1
1	1	1	1	1	1	1	1	1	1	1	1	1	1	1	0	1	1	1	1	0	1	1
1	1	1	1	1	1	1	1	1	1	1	0	1	1	1	0	1	1	1	1	0	1	1
0	1	1	1	0	1	1	0	1	1	1	1	1	1	1	1	1	0	0	1	0	1	1
0	0	1	1	1	1	1	0	1	1	1	1	1	1	1	0	1	1	1	1	0	1	1
1	1	1	1	1	1	1	1	1	1	1	1	1	1	1	1	1	1	1	1	1	1	1
1	1	1	1	1	1	1	1	1	1	1	1	1	1	1	1	1	1	1	1	1	0	1
0	1	1	1	1	1	0	1	1	1	1	1	1	1	1	1	1	0	1	1	1	1	1
0	1	1	1	0	1	1	0	1	1	1	1	1	1	1	1	1	1	0	1	0	1	1
1	1	1	1	0	1	1	0	1	1	1	1	1	1	1	0	1	0	1	1	0	1	1
1	1	1	1	1	1	1	1	1	1	1	1	1	1	1	1	1	1	1	1	0	1	1
0	1	1	1	1	1	1	1	1	1	1	1	1	0	1	1	1	1	1	1	1	1	1
0	1	1	1	1	1	1	1	1	1	1	0	1	1	1	1	1	1	1	1	0	1	1
1	1	1	1	0	1	1	1	1	1	1	1	1	1	1	1	1	0	0	1	0	1	1
1	1	1	1	1	1	1	1	1	1	1	1	1	1	1	0	1	1	1	1	0	1	1
1	1	1	1	0	1	1	1	1	1	1	1	1	1	1	1	1	1	1	1	1	1	1
1	1	1	1	1	1	1	1	1	1	1	1	1	1	1	1	1	1	1	1	1	1	1
1	1	1	1	1	1	1	1	1	1	1	1	1	1	1	1	1	1	1	1	1	1	1
0	0	1	1	0	1	0	1	1	1	1	1	1	1	0	1	1	1	0	0	1	1	1
0	0	1	1	0	1	1	0	1	1	1	1	1	1	1	0	0	1	1	1	0	0	0
0	1	1	1	1	1	1	1	1	1	1	1	1	1	0	0	0	0	1	0	0	0	1
1	1	1	1	1	1	1	1	1	1	1	0	1	1	1	0	1	1	0	1	1	0	0
0	1	1	1	0	0	0	0	1	1	1	1	1	1	1	1	1	1	0	1	1	0	1
1	1	1	1	0	0	0	1	1	1	1	1	1	1	1	1	1	1	1	1	1	1	1
0	1	1	1	1	1	1	1	1	1	1	1	1	1	1	0	1	1	1	1	1	1	1
1	1	1	1	0	0	0	1	1	1	1	1	1	1	1	1	1	0	1	1	1	1	0
0	1	1	0	1	1	0	1	1	1	1	1	1	1	1	1	1	1	0	1	1	1	1
1	1	1	1	0	1	1	1	1	1	1	1	1	1	1	1	0	1	1	1	1	1	1
1	1	1	1	0	1	0	1	1	1	0	1	1	1	0	1	1	0	0	1	1	0	0
1	1	1	1	1	1	1	1	1	1	1	1	1	1	1	1	1	1	1	1	1	1	1
0	1	1	1	0	1	0	1	1	0	1	1	1	1	1	1	1	0	0	1	1	0	0
1	1	1	1	0	1	0	1	1	1	1	1	1	1	0	1	1	0	0	1	1	1	1
0	0	1	1	1	1	0	0	1	1	1	0	1	1	1	1	1	1	1	1	1	0	1
1	1	1	1	1	0	0	1	1	1	1	1	1	1	1	1	1	1	0	1	1	1	1
1	1	1	1	0	0	1	0	0	1	1	0	1	1	0	1	1	1	1	1	1	0
1	1	1	1	1	0	1	1	1	1	1	1	1	1	1	1	1	1	0	1	1	1	0
0	0	1	0	0	1	0	0	1	1	1	1	1	1	1	0	1	1	1	1	1	1	1
1	1	1	1	1	1	1	1	1	0	1	1	1	1	1	1	1	1	1	1	1	1	1
1	1	1	1	0	0	0	0	1	1	1	1	1	1	1	0	0	0	1	1	1	0	0
1	1	1	1	0	1	1	1	1	1	1	1	1	1	1	1	1	1	0	0	1	0	1
0	1	1	1	0	1	0	0	1	1	1	1	1	1	1	0	1	0	0	1	1	1	1
1	1	1	1	0	1	1	1	1	1	1	1	1	1	1	1	1	0	1	1	0	1	0
1	1	1	1	0	1	1	1	1	1	1	1	1	1	1	0	1	0	1	1	1	1	1
1	1	1	1	1	1	1	0	0	1	1	1	1	1	1	1	1	0	1	1	1	1	1
1	1	1	1	1	1	1	1	1	1	1	1	1	1	1	1	1	1	0	1	0	1	1
1	1	1	1	0	0	0	0	1	1	1	1	1	1	1	1	1	1	0	1	1	1	0
1	1	1	1	1	1	0	0	1	1	1	1	1	1	1	0	0	0	1	0	1	1	0
1	1	1	1	1	1	1	1	1	1	0	1	1	1	1	0	1	1	0	1	1	0	1
1	1	1	1	0	1	0	1	1	1	1	1	1	1	1	1	1	0	0	0	1	0	0
1	1	1	1	1	1	0	1	1	0	1	1	1	1	1	1	1	0	0	0	1	1	1
1	1	1	1	1	1	1	1	1	1	1	1	1	1	1	1	1	1	0	1	1	0	0
0	1	1	1	1	1	0	1	1	1	1	1	1	1	1	1	1	0	1	0	1	0	0
1	1	0	1	1	1	1	1	1	1	1	1	1	1	1	1	0	0	0	0	1	0	1
1	1	1	1	1	0	0	1	0	1	1	1	1	0	0	1	0	1	1	1	1	0	1
1	1	1	1	1	1	1	1	1	1	1	1	1	1	1	1	0	1	1	1	1	1	0
1	1	1	1	1	1	1	1	1	1	1	1	1	1	1	1	0	0	0	1	0	0	0
1	1	1	1	1	1	1	1	1	1	1	1	1	1	1	1	0	1	0	1	1	0	0
1	1	1	1	1	1	1	1	1	1	1	1	1	1	1	1	0	1	0	1	0	0	1
1	1	1	1	0	1	1	1	1	1	1	1	1	1	0	0	0	0	0	1	1	1	0
1	1	1	1	0	1	1	1	1	1	1	1	1	1	1	0	0	1	1	0	0	1	1
1	1	1	1	1	1	1	1	1	1	1	1	1	1	1	1	1	0	0	1	0	0	1
0	1	1	1	1	1	1	1	1	1	1	1	1	1	0	1	0	1	0	1	0	0	0
0	1	0	1	0	1	0	0	0	1	1	1	1	1	0	1	1	0	0	0	1	0	0
0	1	1	1	1	1	0	1	1	1	1	1	1	1	1	1	1	1	0	1	1	1	1
1	1	1	1	1	1	1	1	1	1	1	1	1	1	1	0	0	1	0	0	1	0	1
1	0	0	1	0	1	1	0	1	1	1	1	1	1	1	1	1	1	1	1	0	1	0
1	1	1	1	1	1	1	1	1	1	1	1	1	1	1	0	1	1	0	0	0	1	0
1	0	1	1	0	1	1	0	1	1	1	1	1	1	1	1	1	1	1	0	0	0	1
1	1	1	1	1	1	1	0	0	0	1	1	1	0	0	1	1	0	0	1	1	1	0
1	1	1	1	1	1	1	1	1	1	1	1	1	1	1	0	0	1	0	0	1	0	1
0	1	1	1	1	1	1	1	1	1	1	1	1	1	1	1	1	0	1	1	0	0	0
0	1	0	0	0	1	0	0	1	1	1	1	1	1	1	1	1	1	0	1	1	0	0
1	0	1	1	1	1	0	1	1	1	1	1	1	1	1	0	1	1	0	1	1	0	0
0	1	1	1	0	1	0	1	1	1	1	1	1	1	1	1	1	1	0	1	1	1	1
0	1	1	0	0	1	0	0	1	1	1	1	1	1	1	1	1	1	1	1	1	1	1
1	1	1	1	1	1	1	1	1	1	1	1	1	1	0	1	1	1	1	1	1	1	1
1	1	1	1	1	1	1	1	0	1	1	1	1	1	0	1	1	1	0	1	0	1	1
1	1	1	1	1	1	1	1	1	1	1	1	1	1	1	1	0	1	0	1	0	0	0
1	1	1	1	1	1	1	1	1	1	0	1	1	1	0	1	1	1	1	1	1	1	1
0	0	1	1	0	0	0	0	1	1	1	1	1	1	1	1	1	1	1	1	1	1	1
1	1	1	1	1	1	1	1	1	1	1	1	1	1	1	0	0	1	0	0	0	0	0
1	1	1	1	1	1	1	1	0	0	0	1	1	0	0	1	1	1	1	1	1	1	1
1	0	1	1	0	1	1	0	1	1	1	1	1	1	1	1	1	0	0	1	0	1	0
0	1	1	1	0	1	0	0	1	1	1	1	1	1	1	0	1	1	1	1	1	1	1
1	1	1	1	0	1	0	0	1	1	1	1	1	1	1	1	1	1	1	1	1	1	1
0	1	1	1	0	1	0	0	1	1	1	1	1	1	1	1	1	1	0	1	1	1	1
1	1	1	1	1	1	1	1	1	1	1	1	1	1	1	0	0	1	0	1	1	1	1
1	1	1	1	1	1	1	1	1	1	1	1	1	1	1	0	0	1	0	1	1	1	0
0	1	0	1	0	1	0	1	1	1	1	1	1	1	1	1	1	1	1	1	1	1	1
0	1	1	1	0	0	1	0	1	1	1	1	1	1	1	1	1	1	1	1	1	1	1
1	0	1	1	0	1	0	0	1	1	1	1	1	1	1	1	1	0	0	1	1	1	0
0	1	1	1	0	1	0	0	1	1	1	1	1	1	1	1	1	1	1	1	1	1	1
1	1	1	1	0	1	0	0	1	1	1	1	1	1	1	1	1	1	1	1	1	1	1
1	1	1	1	1	1	1	1	1	1	1	1	1	1	1	0	1	1	0	1	1	1	1
1	0	1	1	1	1	1	1	1	1	1	1	1	1	1	1	1	1	1	1	0	0	1
0	1	1	1	1	0	0	0	0	1	0	1	1	1	0	1	1	1	0	1	1	0	0
0	1	1	1	0		1	0	1	1	1	0	1	1	0	0	0	1	0		0	0	0
0	1	1	1	0	1	1	0	0	1	1	0	1	1	0	1	1	0	0	1	0	0	0
0	1	1	1	1	1	0	1	0	1	0	0	1	0	0	1	1	1	1	1	1	1	1
0	1	1	1	0	1	1	0	0	1	1		1	1	1	1	0	1	0	1	0	0	0
0	1	1	1	1	1	1	1	0	1	1	1	1	1	0	1	0	0	0	1	0	1	1
1	1	1	1	0	1	0	0	0	1	1	1	1	1	0	0	0	0	1	1	1	1	0
1	1	1	1	1	1	1	0	0	1	1	1	1	1	0	0	0	0	1	1	1	1	1
1	1	1	1	1	1	1	1	0	1	1	0	1	1	1	0	0	0	0	1	0
0	1		1	1	1	1	0	1		0	1	1	1	1		1	0	0	1	0	0	0
1	1	1	1	0	1	1	1	1	0	1	1	1	1	0	1	0	1	0	1	0	0	0
0	1	1	1	1	0	1	0	1	1	1	0	1	1	1	0	0	0	0	1	0	0	0
0	1	1	1	0	1	1	0	0	1	1	0	1	1	0	0	0	0	0	1	0	0	0
0	1	1	1	0	1	1	0	1	1	1	0	1	1	0	0	1	0	1	1	0	1	0
0	1	1	1	0	1	1	0	1	1	1	1	1	1	0	1	0	1	0	1	1	0	0
0	1	1	1	0	1	1	1	0	1	1	1	1	1	1	0	0	1	0	1	0	0	1
0	1	1	1	1	0	1	1	1	1	1	1	1	1	0	1	0	0	1	1	0	0	0
1	1	1	1	0	1	0	0	1	1	1	0	1	1	0	1	0	0	0	1	1	0	0
0	1	1	1	1	1	1	1	0	1	1	0	1	1	0	1	0	0	1	1	0	0	0
1	0	1	1	1	1	1	0	1	1	1	1	1	1	0	0	0	0	1	1	0	0	1
0	1	1	1	0	1	1	0	0	1	1	1	1	1	0	1	1	0	0	1	0	1	0
1	1	1	1	0	1	1	0	1	1	1	1	1	1	1	1	1	0	0	0	0
0	1	1	1	0	1	0	0	0	1	0	0	1	1	1	0	1	0	1	1	1	0	0
0	1	1	1	1	1	1	1	1	1	1	0	1	1	0	0	1	1	0	1	0	1	0
0	1	1	1	0	1	0	0	0	1	0	0	1	1	1	0	1	0	1	0	1	0	0
0	1	1	1	0	1	1	1	1	1	1	0	1	1	1	0	0	0	1	1	0	0	0
1	1	1	1	0		1	1	1	1	1	1	1	1	1	0	0	0	0		0	0	0
0	1	1	1	1	1	1	1	1	1	0	0	1	1	1	1	1	0	0	1	0	0	0
0	1	1	1	1	1	1	0	1	1	0	1	1	1	1	0	1	1	0	1	0	0	1
1	1	1	1	1	1	1	0	1	0	1	0	1	1	1	1	1	1	1	1	1	0
1	1	1	1	0	1	1	0	1	1	1	1	1	1	1	1	1	0	0	1	0	0	0
1	1	1	1	0	0	0	0	1	1	0	1	0	1	1	0	1	1	0	1	1	0	0
1	1	1	1	1	1	1	0	1	1	1	1	1	1	1	0	0	1	0	1	0	0	0
1	1	1	1	1	0	0	1	1	1	1	1	1	1	0	0	0	1	1	1	1	0	0
1	1	1	0	0	1	1	0	1	0	0	1	1	1	1	1	1	1	0	1	0	0	0
1	0	1	0	0	1	0	0	1	1	1	1	1	1	1	0	1	1	0	1	1	0	0
1	1	1	1	1	0	0	1	0	1	0	1	1	1	1	0	1	1	0	1	1	0	0
0	1	1	1	0	0	1	0	0	1	1	1	1	1	1	0	1	1	1	1	0	0	0
0	1	1	1	1	1	1	0	1	0	0	1	1	1	1	1	1	1	1	0	0	0	0
0	1	1	1	0	1	0	0	1	1	1	1	1	1	1	1	0	0	0	1	1	0	0
0	1	1	1	0	0	1	0	1	1	1	1	1	1	1	0	0	0	0	1	0	0	0
1	1	1	1	1	1	1	0	1	1	1	0	1	1	1	1	0	0	0	1	0	0	0
1	1	1	1	0	1	1	0	1	1	1	1	0	1	1	0	1	1	1	0	1	0	0
0	1	1	1	1	0	0	1	1	1	1	1	1	1	1	0	1	1	0	1	1	0	0
	1	1	1	0	1	1	1	1	1	1	0	1	1	0	0	0	0	1	1	0	0	0
0	1	1	1	1	1	0	1	1	0	0	0	1	0	0	1	1	0	0	1	1	0	0
1	0	1	0	0	1	1	1	1	0	1	1	1	1	0	1	1	1	0	0	0	0	0
0	1	1	0	1	0	0	0	1	1	1	0	1	1	1	1	1	1	0	1	1	0	1
0	1	1	0	1	1	0	1	1	1	1	0	1	1	1	1	1	1	0	0	1	0	0
0	1	1	1	0	0	1	1	1	1	0	0	1	1	1	0	1	1	0	1	0	0	1
0	0	1	1	1	0	0	1	1	1	1	1	1	1	1	0	0	0	1	1	1	0	1
0	1	0	1	0	1	0	0	1	1	1	1	1	1	1	1	0	1	0	1	1	0	0
0	0	1	1	0	1	1	0	1	0	0	1	1	1	1	1	1	0	0	1	0	0	0
0	1	0	1	0	1	0	1	1	1	0	1	1	1	0	1	1	1	0	1	1	0	0
1	1	1	1	0	0	1	1	1	1	1	1	1	1	1	0	0	1	0	1	0	0	0
0	1	1	1	1	1	0	1	1	1	1	0	1	1	1	0	0	0	0	0	1	0	0
0	1	1	1	0	1	0	1	1	1	1	1	0	1	0	0	0	1	0	1	1	0	1
0	1	1	1	1	1	0	1	1	1	1	1	0	1	1	1	1	1	1	1	1	0	0
0	1	1	1	0	1	0	1	1	1	0	0	0	1	0	1	1	1	1	1	1	0	0
0	1	1	1	0	1	0	1	1	1	1	0	1	1	1	1	1	1	0	1	1	0	0
0	1	1	1	0	0	1	1	1	1	1	0	1	1	1	0	0	1	0	1	1	0	0
1	1	1	1	0	1	1	1	1	1	1	1	1	1	1	1	1	1	0	1	0		1
1	0	1	1	1	1	0	0	1	1	1	1	1	1	1	1	1	1	1	1	1	0	1
1	1	1	1	1	0	1	0	1	1	1	1	1	1	0	1	1	1	1	1	1	0	0
0	0	1	1	0	1	1	0	1	1	1	1	1	1	1	1	1	0	0	0	0	0	0
0	1	1	1	1	0	0	0	1	1	1	1	1	1	1	1	1	1	1	1	1	1	0
1	1	1	1	0	1	0	0	1	1	1	1	1	1	1	1	1	1	0	1	1	0	0
1	1	1	1	0	1	1	0	1	1	1	1	1	1	1	1	1	1	1	1	0	0	0
1	0	1	1	1	1	1	1	1	1	1	1	1	1	1	1	1	1	0	1	1	1	1
0	1	1	1	1	1	0	0	1	1	1	1	1	1	1	1	1	1	1	1	1	1	1
0	1	1	1	0	1	1	1	1	1	1	1	1	1	0	1	1	0	0	1	1	1	1
1	1	1	1	0	1	0	0	1	1	1	1	1	1	1	1	1	1	0	1	1	1	1
1	1	1	1	0	1	1	0	1	1	1	1	1	1	1	1	1	0	0	1	1	1	0
0	0	1	1	1	1	1	1	1	1	0	1	1	1	1	1	1	0	0	1	0	1	1
1	1	1	1	0	1	1	0	1	1	1	1	1	1	1	1	1	1	0	1	0	1	0
1	1	1	1	0	1	1	0	1	1	1	1	1	1	1	1	1	1	1	1	1	1	1
1	1	1	1	0	1	0	1	1	1	1	1	1	1	1	1	1	0	0	1	1	1	0
1	1	1	1	1	1	1	1	1	1	1	1	1	1	1	1	1	1	0	1	1	1	0
1	0	1	1	0	1	1	1	1	1	0	1	1	1	0	1	1	0	0	1	1	1	1
1	1	1	1	1	1	1	0	1	1	1	1	1	1	1	1	1	0	1	1	0	1	1
1	1	1	1	0	0	0	0	1	1	1	1	1	1	0	1	1	0	0	1	1	1	0
1	1	1	1	0	1	1	0	1	1	1	1	1	1	1	1	1	0	0	0	0	0	1
0	1	1	1	0	1	1	0	0	1	0	1	1	1	1	0	1	1	0	1	0	0	0
1	1	1	1	1	1	1	0	1	1	1	1	1	1	1	0	1	1	0	1	1	1	1
1	0	1	1	0	1	1	0	1	1	1	1	1	1	1	1	1	0	0	1	0	1	1
1	1	1	1	0	1	1	0	1	1	1	1	1	1	1	1	1	0	0	1	0	1	1
1	0	1	1	0	1	1	0	1	1	1	1	1	1	1	1	0	0	0	1	0	1	0
0	1	1	1	0	0	1	0	1	1	0	1	1	1	1	1	1	0	0	1	0	0	0
1	1	1	1	1	1	1	1	1	1	1	1	1	1	1	1	1	0	0	0	0	0	0
0	0	1	1	0	0	0	0	1	1	1	1	1	1	1	1	1	0	0	1	1	1	1
1	0	1	1	1	1	1	1	1	1	1	1	1	1	1	1	1	1	0	1	0	0	0
0	0	1	1	1	0	0	0	1	1	0	1	1	1	1	0	1	1	1	1	1	0	0
1	1	1	1	1	1	1	1	1	1	1	1	1	1	1	0	1	1	0	1	1	1	1
1	1	1	1	1	1	1	1	1	1	1	1	1	1	1	0	0	0	1	0	0	1	0
1	1	1	1	1	1	1	1	1	1	1	1	1	1		1	1	1	1	1	1	0	0
0	1	1	1	1	1	1	1	1	1	1	1	1	1	1	1	1	1	1	1	1	1	1
1	1	1	1	1	1	1	1	1	1	0	1	1	1	1	0	1	1	1	1	0	0	1
0	1	1	1	1	1	1	1	1	1	1	1	1	1	1	1	1	1	1	0	1	1	0
0	1	1	1	1	0	0	0	1	1	1	1	1	1	1	1	1	1	1	1	1	0	0
0	1	1	1	0	1	1	1	1	1	1	1	1	1	1	0	1	0	0	1	0	1	0
0	1	1	1	1	1	1	1	1	1	1	1	1	1	0	0	1	0	1	1	0	1	0
1	1	1	0	1	1	1	0	1	1	1	1	1	1	1	0	1	1	0	1	0	1	1
1	1	1	1	1	1	1	1	1	1	1	1	1	1	1	0	1	0	0	0	0	1	0
1	1	1	1	1	1	1	0	1	0	0	1	1	1	0	1	1	1	0	0	0	0	0
0	1	1	1	1	0	1	0	1	1	1	1	1	1	1	0	0	1	0	1	0	0	0
1	1	1	1	0	1	1	1	1	1	1	1	1	1	1	1	0	1	0	0	1	0	1
1	1	1	1	1	1	1	0	1	1	1	1	1	1	1	1	1	1	1	1	1	1	1
0	1	1	1	0	1	1	1	1	1	0	1	1	1	0	1	1	1	1	1	0	0	1
1	1	1	1	1	1	1	0	0	1	1	1	1	1	1	0	1	1	0	0	0	0	1
1	1	1	1	1	1	1	1	0	1	0	0	1	1	0	1	1	1	0	1	1	0	0
1	1	1	1	1	1	1	0	1	1	1	1	1	1	1	1	1	1	1	1	1	1	1
0	1	1	1	0	0	0	0	1	1	0	0	1	1	0	1	1	1	1	1	1	0	0
1	1	1	1	0	1	1	0	1	1	1	1	1	1	1	1	1	1	1	1	1	1	1
1	1	1	1	1	1	0	0	1	1	1	1	1	1	1	1	1	1	1	1	1	0	1
0	1	1	1	0	1	1	0	1	1	1	1	1	1	1	1	1	0	1	1	0	0	0
0	1	1	0	0	1	0	0	1	1	1	0	1	1	0	0	1	1	0	1	1	0	1
0	1	1	1	0	0	0	0	1	1	1	1	1	1	1	0	1	1	1	1	1	1	1
1	1	1	1	1	1	1	1	1	1	1	1	1	1	1	0	0	1	0	1	0	1	0
1	1	1	1	1	1	1	0	1	1	1	1	1	1	1	0	0	1	1	1	1	0	1
1	1	1	1	1	1	1	0	1	1	1	1	1	1	1	0	0	1	0	0	0	0	0
1	1	1	1	1	1	0	0	1	1	1	1	1	1	1	0	0	0	1	0	1	0	0
1	1	1	1	1	1	0	1	1	1	1	1	1	1	1	1	1	1	1	0	1	1	0
0	1	1	1	0	0	1	1	1	1	1	1	1	1	0	0	1	0	1	1	0	1	1
1	1	1	1	0	1	0	1	1	1	1	1	1	1	1	0	1	1	0	1	1	0	1
1	1	0	1	1	0	1	1	1	1	0	1	1	1	1	1	1	1	1	1	0	0	1
1	1	1	1	0	1	1	0	1	1	1	1	1	1	1	0	1	0	1	0	0	1	1
1	1	1	1	0	1	0	1	1	1	0	1	1	1	1	1	1	1	1	1	1	1	1
1	1	1	1	1	1	1	0	1	1	1	1	1	1	1	0	1	1	1	0	1	1	1
1	1	1	1	1	1	1	1	1	1	1	1	1	1	1	0	1	0	1	0	0	1	0
1	1	1	1	1	1	0	1	1	1	1	1	1	1	1	1	1	1	1	1	1	1	1
1	1	1	1	1	1	1	1	0	1	0	1	1	1	1	1	1	0	1	1	0	1	0
0	1	1	1	1	1	1	1	1	1	0	1	1	1	1	1	1	1	1	1	0	1	1
1	1	1	1	1	1	1	0	1	1	1	1	1	1	1	1	1	1	1	0	1	1	1
0	1	1	1	1	1	0	1	1	1	1	1	1	1	1	0	0	0	1	0	1	1	0
0	1	1	1	0	1	0	0	1	1	0	1	1	1	1	0	1	0	1	1	1	0	0
1	1	1	1	1	1	0	1	1	1	1	1	1	1	1	1	0	1	1	1	1	1	1
0	1	1	1	1	0	0	0	1	1	1	1	1	1	1	0	1	0	0	1	1	1	1
0	1	1	1	1	1	1	1	1	1	1	1	1	1	0	0	0	1	1	1	0	1	0
1	1	1	1	1	1	1	1	1	1	1	1	1	1	1	1	1	0	1	0	1	1	1
1	1	1	1	1	0	0	1	1	1	1	1	1	1	1	0	1	1	1	1	1	1	1
1	1	1	1	1	1	1	1	0	1	1	1	1	1	1	1	0	1	1	0	1	0	1
0	1	1	1	0	1	0	1	1	1	1	1	1	1	0	1	1	1	1	0	1	1	1
1	1	1	1	1	0	1	1	1	1	1	1	1	1	1	1	1	1	1	1	1	1	1
1	1	1	0	0	1	0	1	1	1	1	1	1	1	0	0	1	1	1	1	1	0	0
1	1	1	1	1	1	1		0	1	0	1	1	0	1	0	1	0	1	1	0	1	0
1	1	1	1	1	0	0	1	1	1	1	1	1	1	0	1	0	1	1	1	1	1	1
0	1	1	1	0	1	1	0	1	1	1	1	1	1	1	0	0	0	1	1	0	0	1
1	1	1	1	1	1	0	0	1	1	1	1	1	1	1	1	1	1	1	1	1	1	1
1	1	1	1	1	1	0	1	1	1	1	1	1	1	1	0	1	1	1	0	1	1	1
0	1	1	1	1	1	0	0	1	1	1	1	1	1	1	0	0	0	1	1	1	1	1
0	1	1	1	1	1	1	1	1	1	0	1	1	1	1	0	1	1	1	1	0	0	1
0	1	1	1	1	1	1	1	1	0	0	1	1	1	0	1	1	1	1	1	0	1	1
1	1	1	1	0	1	1	1	1	1	1	1	1	1	1	1	1	1	1	1	1	1	1
1	1	1	1	1	1	1	1	1	1	1	1	1	1	1	1	1	1	1	1	0	1	1
1	1	1	1	0	1	0	0	1	1	0	1	1	1	0	0	1	0	0	0	1	1	1
1	1	1	1	1	1	1	1	0	1	0	1	1	1	1	1	1	1	1	1	1	1	1
1	1	1	1	0	1	1	1	1	1	1	1	1	1	1	0	1	1	1	1	0	1	1
1	1	1	1	1	1	1	1	1	1	1	1	1	1	1	0	1	1	1	1	1	1	1
0	1	1	1	1	1	0	1	1	1	1	1	1	1	1	0	0	1	1	0	1	0	1
1	1	1	1	1	1	1	1	0	1	0	1	1	1	1	1	1	0	1	0	1	1	1
1	1	1	1	1	0	0	1	1	1	1	1	1	1	1	1	1	0	1	1	1	1	0
0	1	1	1	1	1	0	0	1	1	1	1	1	1	1	0	1	0	1	1	1	1	0
1	1	1	1	1	1	1		1	1	1	1	1	1	1	0	1	1	1	1	1	1	1
1	1	1	1	0	1	1	1	1	1	1	0	1	1	1	0	1	0	1	1	0	1	0
0	0	1	1	0	1	1	1	1	1	1	1	1	1	1	1	0	0	0	1	1	1	1
1	1	1	1	1	1	0	0	1	1	0	1	1	1	1	1	1	0	0	1	1	0	0
1	1	1	1	1	1	1	0	1	1	0	1	1	1	1	0	1	1	1	1	1	0	1
1	0	1	1	0	0	1	1	1	1	0	1	1	1	1	0	1	1	1	1	1	0	1
0	1	1	1	0	0	0	0	1	1	1	1	1	1	0	0	1	0	1	1	1	1	1
1	0	1	1	0	0	1	0	1	1	1	1	1	1	1	0	0	1	0	1	0	1	0
0	0	1	1	0	1	1	0	0	0	1	1	1	1	0	1	0	1	0	0	0	0	1
0	1	1	1	0	1	1	0	1	1	0	1	1	1	1	0	1	0	1	0	0	1	1
1	0	1	1	1	1	1	1	1	1	0	1	1	0		0	1	0	0	0	0	0	0
0	1	1	1	0	1	1	1	1	1	1	0	1	1	1	0	0	1	1	0	1	0	1
